# Supplementary material for: High-Efficiency CRISPR/Cas9-Mediated Correction of a Homozygous Mutation in Achromatopsia-Patient-Derived iPSCs
Source: Int J Mol Sci. 2023 Feb 11;24(4):3655. doi: 10.3390/ijms24043655 (PMC9964936; doi:10.3390/ijms24043655)
Supplement: Supplementary file 1 [file ijms-24-03655-s001.zip]

Archive with 1 entries (1 files):
- ijms-2156258-supplementary.pdf
